# Supplementary material for: Identification of T‐cell exhaustion‐related gene signature for predicting prognosis in glioblastoma multiforme
Source: J Cell Mol Med. 2023 Aug 27;27(22):3503–13. doi: 10.1111/jcmm.17927 (PMC10660619; doi:10.1111/jcmm.17927)
Supplement: Supplementary file 1 — Table S1 [file JCMM-27-3503-s001.csv]

Table S1 Summary of univariate Cox proportional hazards regression analysis for 563 TEX genes with overall survival time.
Characteristics	Hazard Ratio	95% CI	P.value
ENSG00000183696	1.384	1.154-1.661	<0.001
ENSG00000011422	1.349	1.144-1.591	<0.001
ENSG00000198959	1.398	1.16-1.687	<0.001
ENSG00000034152	1.784	1.296-2.456	<0.001
ENSG00000140564	1.657	1.255-2.189	<0.001
ENSG00000163661	1.187	1.071-1.316	0.001
ENSG00000065911	0.698	0.561-0.869	0.001
ENSG00000134107	1.335	1.119-1.592	0.001
ENSG00000123689	1.179	1.07-1.3	0.001
ENSG00000155090	1.642	1.21-2.229	0.001
ENSG00000023445	1.176	1.061-1.304	0.002
ENSG00000184557	1.207	1.069-1.363	0.002
ENSG00000125845	0.784	0.674-0.913	0.002
ENSG00000157856	1.12	1.041-1.204	0.002
ENSG00000172936	1.686	1.206-2.359	0.002
ENSG00000175592	1.25	1.087-1.438	0.002
ENSG00000100453	1.228	1.077-1.4	0.002
ENSG00000189067	1.676	1.208-2.325	0.002
ENSG00000069399	1.281	1.088-1.509	0.003
ENSG00000172183	1.334	1.106-1.609	0.003
ENSG00000109321	1.13	1.042-1.226	0.003
ENSG00000145632	1.297	1.083-1.552	0.005
ENSG00000101160	1.283	1.077-1.529	0.005
ENSG00000175505	1.212	1.059-1.387	0.005
ENSG00000110651	1.641	1.153-2.336	0.006
ENSG00000163874	1.296	1.075-1.561	0.006
ENSG00000197879	1.444	1.108-1.882	0.007
ENSG00000136026	1.49	1.116-1.988	0.007
ENSG00000153064	1.154	1.039-1.281	0.007
ENSG00000124875	1.061	1.016-1.107	0.007
ENSG00000175832	1.152	1.038-1.278	0.008
ENSG00000186891	1.198	1.049-1.367	0.008
ENSG00000216490	1.231	1.052-1.439	0.009
ENSG00000138166	1.245	1.053-1.472	0.01
ENSG00000090339	1.202	1.044-1.383	0.01
ENSG00000007312	1.188	1.041-1.355	0.011
ENSG00000164220	1.144	1.031-1.269	0.011
ENSG00000106100	1.297	1.062-1.584	0.011
ENSG00000144802	1.195	1.038-1.375	0.013
ENSG00000139626	1.255	1.049-1.502	0.013
ENSG00000124145	1.183	1.035-1.351	0.013
ENSG00000117525	1.21	1.04-1.409	0.014
ENSG00000124225	1.316	1.056-1.64	0.014
ENSG00000142227	1.195	1.037-1.377	0.014
ENSG00000115604	1.157	1.03-1.3	0.014
ENSG00000185338	1.186	1.035-1.36	0.014
ENSG00000102804	0.755	0.602-0.947	0.015
ENSG00000146232	1.542	1.086-2.189	0.016
ENSG00000141574	1.189	1.033-1.37	0.016
ENSG00000108691	1.123	1.022-1.234	0.016
ENSG00000142156	1.183	1.031-1.358	0.017
ENSG00000163739	1.121	1.019-1.233	0.018
ENSG00000277443	0.675	0.488-0.934	0.018
ENSG00000145901	1.507	1.069-2.126	0.019
ENSG00000100385	1.196	1.03-1.39	0.019
ENSG00000163814	1.171	1.026-1.337	0.019
ENSG00000128342	1.124	1.02-1.239	0.019
ENSG00000196371	1.489	1.063-2.085	0.02
ENSG00000000971	1.172	1.026-1.34	0.02
ENSG00000103876	1.353	1.048-1.745	0.02
ENSG00000227507	1.222	1.029-1.451	0.022
ENSG00000125384	1.152	1.021-1.299	0.022
ENSG00000185215	1.176	1.024-1.352	0.022
ENSG00000099250	1.248	1.031-1.511	0.023
ENSG00000077238	1.274	1.034-1.571	0.023
ENSG00000159674	1.175	1.023-1.351	0.023
ENSG00000175354	1.426	1.049-1.939	0.024
ENSG00000169432	1.106	1.013-1.208	0.024
ENSG00000104856	1.317	1.034-1.676	0.025
ENSG00000160932	1.223	1.025-1.458	0.025
ENSG00000104432	1.181	1.021-1.367	0.025
ENSG00000116667	0.713	0.53-0.958	0.025
ENSG00000105374	1.188	1.02-1.384	0.026
ENSG00000188042	1.244	1.026-1.509	0.026
ENSG00000271503	1.162	1.018-1.327	0.026
ENSG00000118503	1.257	1.026-1.541	0.028
ENSG00000059378	1.243	1.024-1.509	0.028
ENSG00000181649	1.128	1.012-1.257	0.029
ENSG00000000938	1.233	1.022-1.487	0.029
ENSG00000101017	1.25	1.024-1.527	0.029
ENSG00000185920	0.854	0.738-0.988	0.034
ENSG00000196954	1.213	1.014-1.452	0.035
ENSG00000077150	1.363	1.022-1.82	0.035
ENSG00000106366	1.126	1.009-1.257	0.035
ENSG00000178860	1.146	1.01-1.301	0.035
ENSG00000221869	1.192	1.012-1.402	0.035
ENSG00000170017	0.842	0.717-0.989	0.036
ENSG00000140464	1.33	1.017-1.738	0.037
ENSG00000059804	1.179	1.01-1.377	0.037
ENSG00000137331	1.156	1.009-1.324	0.037
ENSG00000136048	1.234	1.011-1.506	0.039
ENSG00000138035	0.654	0.436-0.982	0.04
ENSG00000137267	1.349	1.014-1.796	0.04
ENSG00000132718	0.762	0.587-0.989	0.041
ENSG00000185507	1.22	1.008-1.477	0.042
ENSG00000060491	1.443	1.007-2.07	0.046
ENSG00000128791	1.24	1.003-1.533	0.047
ENSG00000140379	1.119	1.002-1.25	0.047
ENSG00000144749	0.804	0.647-0.998	0.048
ENSG00000172216	1.223	1.001-1.494	0.048
ENSG00000243649	1.127	1.001-1.269	0.049
