# Supplementary material for: Identification of T‐cell exhaustion‐related gene signature for predicting prognosis in glioblastoma multiforme
Source: J Cell Mol Med. 2023 Aug 27;27(22):3503–13. doi: 10.1111/jcmm.17927 (PMC10660619; doi:10.1111/jcmm.17927)
Supplement: Supplementary file 2 — Table S2 [file JCMM-27-3503-s002.csv]

Table S2 Summary of multivariate Cox proportional hazards regression analysis for 101 prognostic TEX-related genes with clinical variables (gender and age)
	HR	lower 95% CI	upper 95% CI	P-value
ENSG00000163739	0.38806057	0.247936199	0.607378055	3.45E-05
ENSG00000065911	0.155249784	0.059902267	0.402363661	0.000126256
ENSG00000189067	18.43415925	4.097579898	82.93144627	0.000145762
ENSG00000136048	0.095359749	0.023415272	0.388356866	0.001037784
Age	1.063825321	1.024758537	1.104381445	0.00119045
ENSG00000125845	0.386843503	0.208033244	0.719346066	0.002692952
ENSG00000007312	2.227345405	1.310078126	3.786848626	0.003102503
ENSG00000138166	3.198016954	1.452485127	7.041251059	0.003890287
ENSG00000115604	2.59757815	1.32981488	5.073948525	0.005200104
ENSG00000060491	14.34231062	2.12357868	96.86567111	0.006281328
ENSG00000153064	1.526746471	1.118275819	2.084418484	0.007729258
ENSG00000099250	2.99115421	1.309229327	6.833793987	0.009346106
ENSG00000163874	6.007868484	1.529044566	23.60590693	0.010223708
ENSG00000116667	0.246071333	0.081629093	0.741783333	0.012755533
ENSG00000000938	0.20287814	0.056656495	0.726475219	0.014247755
ENSG00000136026	9.277552041	1.557549119	55.26180255	0.014419011
ENSG00000108691	1.960826876	1.097681379	3.502694052	0.022916722
ENSG00000140379	2.545193305	1.124223645	5.762206647	0.025037251
ENSG00000198959	2.405853643	1.108385372	5.222129324	0.02640469
ENSG00000100385	0.28565341	0.092284098	0.884202943	0.029747082
ENSG00000125384	1.887729111	1.063033189	3.352220074	0.030113526
ENSG00000128791	3.044196988	1.096142055	8.454319638	0.032670787
ENSG00000188042	0.460347323	0.222033437	0.954449298	0.037043839
ENSG00000124875	1.242301943	1.012585927	1.524131509	0.037538269
ENSG00000159674	0.57635172	0.337299084	0.984827178	0.043810729
ENSG00000216490	2.456355423	1.01949207	5.918321628	0.045178335
ENSG00000139626	2.003691449	1.002562007	4.004519814	0.049159398
ENSG00000059378	0.317366499	0.100327854	1.003923547	0.050784122
ENSG00000101160	0.228591124	0.050041256	1.044216437	0.05689194
ENSG00000227507	0.481517588	0.223125568	1.039142173	0.062584619
ENSG00000077238	0.245056297	0.051361143	1.169222216	0.077753942
ENSG00000137267	2.284108659	0.879563684	5.931523165	0.089810223
ENSG00000172183	2.093955247	0.828377013	5.293059211	0.118284678
ENSG00000155090	0.338776228	0.083446312	1.375367352	0.129994176
ENSG00000142227	0.484678575	0.18650596	1.2595486	0.137174453
ENSG00000144749	2.120572174	0.760589598	5.91229009	0.15075865
ENSG00000170017	1.633304498	0.833868743	3.199164863	0.152630903
ENSG00000144802	0.471994541	0.167574993	1.329427754	0.155311181
ENSG00000185338	0.587096846	0.274665053	1.254920137	0.169414156
ENSG00000104856	3.37750185	0.579768414	19.67599213	0.175837881
ENSG00000145901	0.319558106	0.055622934	1.835886316	0.200931861
ENSG00000106100	1.603140393	0.773436194	3.322910335	0.204397527
ENSG00000221869	1.747988575	0.737831748	4.141139313	0.204418886
ENSG00000128342	0.676282609	0.368577063	1.240875285	0.206567532
ENSG00000277443	2.610807056	0.586829344	11.61549529	0.207640299
ENSG00000175354	0.348416644	0.065873684	1.842832368	0.21473524
ENSG00000110651	2.457703498	0.582594322	10.36794602	0.220817136
ENSG00000163814	1.610300345	0.737504657	3.516001121	0.231793148
ENSG00000034152	0.423467201	0.10105428	1.774536129	0.239828661
ENSG00000104432	1.423674267	0.784953302	2.582126113	0.244882677
ENSG00000105374	1.600393758	0.723994057	3.537681226	0.245261712
ENSG00000011422	0.490541532	0.137621219	1.748502128	0.272063004
ENSG00000142156	0.719894646	0.395310407	1.310990787	0.282560108
ENSG00000169432	0.819066628	0.564715248	1.187979506	0.29278818
ENSG00000137331	0.681803001	0.32819588	1.416396004	0.304533824
ENSG00000185215	0.681402602	0.323146252	1.436840144	0.313564307
ENSG00000124225	1.561234792	0.655750452	3.717045208	0.314159311
ENSG00000077150	2.288665015	0.424492515	12.33941087	0.335458797
ENSG00000102804	0.694572169	0.312330453	1.544615625	0.371448124
ENSG00000103876	0.568724874	0.149944228	2.157121919	0.40669928
ENSG00000145632	1.306053454	0.686119419	2.486120602	0.41622626
ENSG00000106366	0.783694696	0.432363626	1.420511206	0.421851335
ENSG00000069399	1.569034874	0.517675656	4.755623346	0.425912244
ENSG00000175505	0.73186836	0.333628787	1.605470864	0.436091114
ENSG00000146232	0.521448259	0.100513224	2.705199128	0.438223876
ENSG00000118503	0.624506515	0.188929999	2.064301008	0.440239983
ENSG00000178860	1.199763126	0.748743827	1.922462003	0.448993325
ENSG00000101017	0.70161461	0.270504897	1.81979353	0.466162866
ENSG00000184557	1.421304497	0.539267074	3.746022277	0.47706465
Gender	0.709815988	0.275328965	1.829951806	0.478110919
ENSG00000196954	1.496256941	0.470128411	4.762070915	0.495109117
ENSG00000172936	0.527837384	0.081184433	3.431843942	0.503515564
ENSG00000160932	1.267914834	0.631603037	2.545282294	0.50437532
ENSG00000185507	1.579884972	0.398801221	6.258848764	0.51495358
ENSG00000109321	1.130784536	0.775296154	1.649271265	0.523288627
ENSG00000172216	0.617625289	0.132893866	2.870418402	0.538722064
ENSG00000000971	0.839035611	0.425361665	1.655016929	0.612603189
ENSG00000059804	1.213670904	0.564201387	2.610764694	0.620250575
ENSG00000100453	1.139197884	0.67696099	1.917055542	0.623586381
ENSG00000271503	0.844004028	0.427670885	1.665633142	0.624860269
ENSG00000140464	0.70909203	0.177911574	2.826187724	0.626052063
ENSG00000175832	0.866189305	0.476656237	1.574056637	0.637377361
ENSG00000123689	1.079516271	0.776020104	1.501707718	0.649606438
ENSG00000124145	1.178701352	0.578019811	2.403614635	0.65110035
ENSG00000186891	1.099685084	0.696207231	1.736993282	0.683701627
ENSG00000140564	1.411426262	0.267990837	7.433553018	0.684355534
ENSG00000117525	0.866868434	0.418123479	1.7972224	0.700939968
ENSG00000196371	0.796329622	0.224979016	2.818666725	0.723986348
ENSG00000185920	0.90937504	0.509259187	1.623854777	0.748110954
ENSG00000023445	1.125415367	0.528719749	2.39552192	0.759194835
ENSG00000090339	0.900239942	0.417864593	1.939460694	0.788409179
ENSG00000243649	1.067043447	0.649081847	1.75414198	0.798058317
ENSG00000197879	0.816901933	0.125416816	5.320887494	0.83247595
ENSG00000175592	1.09057799	0.483275261	2.461041252	0.834597896
ENSG00000157856	1.02268207	0.776178732	1.347471367	0.873363273
ENSG00000141574	0.954829146	0.468560385	1.9457443	0.898731407
ENSG00000163661	0.956935852	0.484912554	1.888435797	0.89900445
ENSG00000183696	1.051264095	0.453291002	2.438072216	0.907271663
ENSG00000164220	0.982182249	0.678947045	1.42085009	0.923971057
ENSG00000134107	1.051169458	0.289232425	3.820308979	0.939581758
ENSG00000138035	0.969162197	0.142993341	6.568665076	0.974406938
ENSG00000181649	0.994461716	0.574550787	1.721264901	0.984170248
ENSG00000132718	1.008115502	0.262243475	3.875394297	0.990613364
